# Supplementary material for: CCL4 enhances preosteoclast migration and its receptor CCR5 downregulation by RANKL promotes osteoclastogenesis
Source: Cell Death Dis. 2018 May 2;9(5):495. doi: 10.1038/s41419-018-0562-5 (PMC5931580; doi:10.1038/s41419-018-0562-5)
Supplement: Supplementary file 1 — Supplementary Table 1 [file 41419_2018_562_MOESM1_ESM.xlsx]

## Sheet: Sheet1
Supplementary Table 1
Name	Description	PBS(FPKM)	5FU(FPKM)
Camk4	calcium/calmodulin-dependent protein kinase IV	0.0670814	19.6714
Seh1l	SEH1-like (S. cerevisiae)	0.696726	119.672
Pam16	presequence translocase-asssociated motor 16 homolog (S. cerevisiae)	6.59643	2163.56
Fam131a	family with sequence similarity 131, member A	0.430057	343.756
Slc38a1	solute carrier family 38, member 1	0.06162	31.8122
Dcaf5	DDB1 and CUL4 associated factor 5	0.260236	117.372
Ylpm1	YLP motif containing 1	0.199516	68.4796
Rmi1	RMI1, RecQ mediated genome instability 1, homolog (S. cerevisiae)	0	46.3982
Lcp2	lymphocyte cytosolic protein 2	0.214236	118.854
pik3r1	phosphatidylinositol 3-kinase, regulatory subunit, polypeptide 1 (p85 alpha)	0.833747	474.689
Nle1	notchless homolog 1 (Drosophila)	1.09874	1010.91
Ccl4	chemokine (C-C motif) ligand 4	1.54332	6555.11
Synrg	synergin, gamma	0.270098	37.9267
Aoc2	amine oxidase, copper containing 2 (retina-specific)	0	14.2641
Anapc13	anaphase promoting complex subunit 13	0.577137	626.949
Ctsc	cathepsin C	0.376766	93.1973
Ndufab1	NADH dehydrogenase (ubiquinone) 1, alpha/beta subcomplex, 1	1.32182	327.225
Kntc1	kinetochore associated 1	0.028104	14.9707
Flt1	FMS-like tyrosine kinase 1	0.0320189	36.0988
Lrrcc1	leucine rich repeat and coiled-coil domain containing 1	0	9.06284
Igbp1	immunoglobulin (CD79A) binding protein 1	0.682015	438.012
Rasgrp1	RAS guanyl releasing protein 1	0	130.479
Klhl20	kelch-like 20	0	17.7368
